# Supplementary material for: Distribution and genome structures of temperate phages in acetic acid bacteria
Source: Sci Rep. 2021 Nov 3;11:21567. doi: 10.1038/s41598-021-00998-w (PMC8566455; doi:10.1038/s41598-021-00998-w)
Supplement: Supplementary file 8 — Supplementary Information 8. [file 41598_2021_998_MOESM8_ESM.xlsx]

## Sheet: Genome Statistics
Table S4 Genome Statistics of DFAST
Phage	phiAP1	phiAP1-like				phiAO1	phiAX1	phiKX1	phiKX2	phiKM1
No.	1	1_2	1_3	1_4	1_5	2	3	4	5	6
Host Strain	A. pasteurianus	A. pasteurianus				A. orleanensis	Acetobacter sp.	K. xylinus	K. xylinus	K. maltaceti
Culture collection No.	NBRC 109446	NBRC 3188	Ab3	LMG 1262	LMG 1591	NBRC 3170	ATCC 21760	NBRC 13772	NBRC 13773	NBRC 14815
DDBJ Accession No.	LC644972	-	-	-	-	LC644971	LC644973	LC644975	LC644976	LC644974
Total Length	42805 bp	46252 bp	46047 bp	44749 bp	47994 bp	34100 bp	50652 bp	53192 bp	53798 bp	51977 bp
No. of Sequences	1	1	1	1	1	1	1	1	1	1
GC Content	0.524	0.517	0.523	0.523	0.522	0.614	0.56	0.602	0.6	0.622
N50	42805	46252	46047	44749	47994	34100	50652	53192	53798	51977
Gap Ratio	0	0	0	0	0	0	0	0	0	0
No. of CDSs	65	65	67	68	67	40	72	91	90	73
No. of rRNA	0	0	0	0	0	0	0	0	0	0
No. of tRNA	0	0	0	0	0	0	1	1	1	1
No. of CRISPRS	0	0	0	0	0	0	0	0	0	0
Coding Ratio	0.885	0.907	0.892	0.9	0.902	0.893	0.843	0.893	0.881	0.859

## Sheet: phiAP1
phiAP1 of Acetobacter pasteurianus NBRC 109446
Gene No.	Position (nt)		Gene Direction	Feature	AA length	Annotation for Producta	Conserved Protein Domainb			Possible function and/or rolec	Putative phage-related protein
							Accession No.	Interval (aa)	e-value
1	176	1414	+	CDS	412	Integrase	cl31603	2-390	4.04e-81	Integrase	Integrase
2	1432	1662	-	CDS	76	hypothetical protein	-	-	-	-	-
3	1667	2182	-	CDS	171	hypothetical protein	-	-	-	-	-
4	2121	2417	-	CDS	98	hypothetical protein	-	-	-	-	-
5	2414	2689	-	CDS	91	hypothetical protein	-	-	-	-	-
6	2686	3120	-	CDS	144	hypothetical protein	-	-	-	-	-
7	3332	3514	-	CDS	60	hypothetical protein	cl08047	5-56	3.69e-10	Modulation of DNA restriction and modification system	Other phage-related
8	3511	3825	-	CDS	104	hypothetical protein	-	-	-	-	-
9	3822	4124	-	CDS	100	hypothetical protein	-	-	-	-	-
10	4121	4324	-	CDS	67	MerR family transcriptional regulator	cl02600	4-65	1.2e-11	MerR family transcriptional regulator	-
11	4321	4479	-	CDS	52	XRE family transcriptional regulator	cl22854	1-46	1.44e-09	Helix-turn-helix XRE-family like protein	Regulator
12	4540	4737	-	CDS	65	XRE family transcriptional regulator	-	-	-	-	Regulator
13	4928	5089	-	CDS	53	hypothetical protein	-	-	-	-	-
14	5086	5319	-	CDS	77	hypothetical protein	-	-	-	-	-
15	5316	5573	-	CDS	85	hypothetical protein	-	-	-	-	-
16	5570	5914	-	CDS	114	hypothetical protein	-	-	-	-	-
17	6005	6367	-	CDS	120	XRE family transcriptional regulator	cl22854	22-76	1.45e-13	Helix-turn-helix XRE-family like protein	Regulator
18	6430	6651	+	CDS	73	XRE family transcriptional regulator	cl22854	15-61	7.23e-07	Helix-turn-helix XRE-family like protein	Regulator
19	6726	7241	-	CDS	171	WYL domain protein	pfam13280	87-145	1.28e-12	WYL domain protein, a negative regulator of the I-D CRISPR-Cas system	Regulator
20	7346	7831	+	CDS	161	hypothetical protein	-	-	-	-	-
21	7806	8006	-	CDS	66	hypothetical protein	-	-	-	-	-
22	8109	8609	+	CDS	166	hypothetical protein	-	-	-	-	-
23	8729	9901	+	CDS	390	hypothetical protein	-	-	-	-	-
24	10071	10307	+	CDS	78	hypothetical protein	-	-	-	-	-
25	10564	10758	+	CDS	64	hypothetical protein	-	-	-	-	-
26	10755	11492	+	CDS	245	hypothetical protein	-	-	-	-	-
27	11611	12018	+	CDS	135	hypothetical protein	-	-	-	-	-
28	12084	12251	+	CDS	55	hypothetical protein	-	-	-	-	-
29	12403	13278	+	CDS	291	Integrase	cl00213	33-280	6.23e-45	Tyrosine based site-specific recombinases (integrases)	Integrase
30	13283	13915	+	CDS	210	hypothetical protein	cl12899	15-209	7.57e-85	Unknown	-
31	14058	14285	+	CDS	75	hypothetical protein	-	-	-	-	-
32	14294	14950	+	CDS	218	hypothetical protein	-	-	-	-	-
33	15097	15621	+	CDS	174	hypothetical protein	-	-	-	-	-
34	15584	17602	+	CDS	672	Phage terminase large subunit	pfam05876	44-598	0	Phage terminase large subunit, GpA	Terminase
35	17614	17916	+	CDS	100	Phage protein	cl03738	30-97	3.43e-11	GpW, a 68 residue phage protein	Other phage-related
36	17916	19565	+	CDS	549	Phage portal protein	pfam05136	43-423	9.49e-106	Phage portal protein	Other phage-related
37	19562	20392	+	CDS	276	Phage protein	cd07022	59-271	5.18e-84	S49 family peptidase similar to Escherichia virus Lambda capsid assembly protease C	Capsid
38	20419	21018	+	CDS	199	hypothetical protein	-	-	-	-	-
39	21015	21404	+	CDS	129	Phage head decoration protein D	pfam02924	28-115	6.43e-17	Phage head decoration protein D	Capsid
40	21439	22548	+	CDS	369	Phage major capsid protein E	pfam03864	30-355	8.64e-62	Phage major capsid protein E	Capsid
41	22552	22833	+	CDS	93	hypothetical protein	-	-	-	-	-
42	22835	23236	+	CDS	133	hypothetical protein	-	-	-	-	-
43	23178	23696	+	CDS	172	hypothetical protein	-	-	-	-	-
44	23706	23909	+	CDS	67	hypothetical protein	pfam10948	3-48	3.31e-12	Unknown	Other phage-related
45	23910	25385	+	CDS	491	Phage tail sheath protein	cl26913	4-489	1.45e-101	Prophage tail sheath protein gpL	Tail
46	25397	25780	+	CDS	127	Phage tail tube protein	pfam10618	8-123	2.49e-31	Phage tail tube protein	Tail
47	25777	26427	+	CDS	216	Phage tail assembly chaperone	pfam10109	28-108	5.2e-06	Phage tail assembly chaperone	Tail
							pfam10109	128-206	8.21e-13	Phage tail assembly chaperone
48	26560	28497	+	CDS	645	Phage tail lysozyme	pfam18013	442-576	7.61e-24	Phage tail lysozyme	Tail
49	28502	29800	+	CDS	432	N-terminus of phage DNA circularisation protein	pfam07157	11-98	4.17e-40	N-terminus of phage DNA circularisation protein	Other phage-related
50	29800	30948	+	CDS	382	Phage tail protein	cl15796	15-365	2e-54	Phage late control gene D protein, GPD	Tail
51	31480	31980	+	CDS	166	Phage Gene 25-like lysozyme	cl01403	28-158	1.95e-32	Phage Gene 25-like lysozyme	Baseplate
52	31984	33099	+	CDS	371	Phage baseplate J-like protein	pfam04865	67-335	3.69e-60	Phage baseplate J-like protein	Baseplate
53	33103	33651	+	CDS	182	Phage tail protein	cl01542	14-181	4.74e-22	Phage tail protein	Tail
54	33655	34716	+	CDS	353	hypothetical protein	-	-	-	-	-
55	34716	35144	+	CDS	142	hypothetical protein	-	-	-	-	-
56	35681	36307	+	CDS	208	hypothetical protein	-	-	-	-	-
57	36622	38544	+	CDS	640	hypothetical protein	-	-	-	-	-
58	38789	39223	+	CDS	144	hypothetical protein	cl36570	6-63	0.00788	Major vault protein	-
59	39220	39708	+	CDS	162	hypothetical protein	-	-	-	-	-
60	39772	39942	+	CDS	56	hypothetical protein	-	-	-	-	-
61	39935	40303	+	CDS	122	hypothetical protein	-	-	-	-	-
62	40300	40680	+	CDS	126	hypothetical protein	-	-	-	-	-
63	40682	40882	+	CDS	66	hypothetical protein	-	-	-	-	-
64	40884	41075	+	CDS	63	hypothetical protein	-	-	-	-	-
65	41890	42621	-	CDS	243	hypothetical protein	-	-	-	-	-
a A product that was not found in the CDD search was annotated as a hypothetical protein. b e-value of the gene product was obtained from the CDD or Pfam search. c The possible cellular role of the gene product is shown together with the name of the most closely related domain.

## Sheet: NBRC 3188
phiAP1-like prophage of Acetobacter pasteurianus NBRC 3188
Gene No.	Position (nt)		Gene Direction	Feature	AA length	Annotation for Producta	Conserved Protein Domainb			Possible function and/or rolec	Putative phage-related protein
							Accession No.	Interval (aa)	e-value
1	176	1357	+	CDS	393	Integrase	cl31603	2-390	5.73534e-84	Integrase	Integrase
2	1480	2250	+	CDS	256	hypothetical protein	TIGR04255	15-252	5.81351e-22	Unknown	-
3	2243	2563	+	CDS	106	hypothetical protein	-	-	-	-	-
4	2560	3183	+	CDS	207	hypothetical protein	-	-	-	-	-
5	3189	3416	-	CDS	75	hypothetical protein	-	-	-	-	-
6	3413	3595	-	CDS	60	hypothetical protein	-	-	-	-	-
7	4280	4678	-	CDS	132	hypothetical protein	-	-	-	-	-
8	4675	5502	-	CDS	275	hypothetical protein	-	-	-	-	-
9	5499	5702	-	CDS	67	MerR family transcriptional regulator	cl02600	4-65	4.40277e-11	MerR family transcriptional regulator	-
10	5699	5989	-	CDS	96	XRE family transcriptional regulator	smart00530	35-90	1.01654e-12	Helix-turn-helix XRE-family like protein	Regulator
11	6084	6467	-	CDS	127	hypothetical protein	-	-	-	-	-
12	6464	6697	-	CDS	77	hypothetical protein	-	-	-	-	-
13	6694	6951	-	CDS	85	hypothetical protein	-	-	-	-	-
14	6982	7638	-	CDS	218	hypothetical protein	-	-	-	-	-
15	7741	8178	-	CDS	145	hypothetical protein	-	-	-	-	-
16	8175	8519	-	CDS	114	XRE family transcriptional regulator	smart00530	10-65	5.37056e-15	Helix-turn-helix XRE-family like protein	Regulator
17	8610	8843	+	CDS	77	XRE family transcriptional regulator	cl22854	4-61	3.39667e-10	Helix-turn-helix XRE-family like protein	Regulator
18	8906	9205	-	CDS	99	hypothetical protein	-	-	-	-	-
19	9310	9795	+	CDS	161	hypothetical protein	-	-	-	-	-
20	9770	9970	-	CDS	66	hypothetical protein	-	-	-	-	-
21	10073	10573	+	CDS	166	hypothetical protein	-	-	-	-	-
22	10665	11837	+	CDS	390	hypothetical protein	-	-	-	-	-
23	11834	12397	+	CDS	187	hypothetical protein	-	-	-	-	-
24	12627	12848	+	CDS	73	hypothetical protein	-	-	-	-	-
25	12845	13582	+	CDS	245	hypothetical protein	-	-	-	-	-
26	13701	14108	+	CDS	135	hypothetical protein	-	-	-	-	-
27	14174	14341	+	CDS	55	hypothetical protein	-	-	-	-	-
28	14478	15368	+	CDS	296	Integrase	cl00213	38-285	4.3639e-45	Tyrosine based site-specific recombinases (integrases)	Integrase
29	15340	16005	+	CDS	221	hypothetical protein	cl12899	26-220	9.12502e-85	Unknown	-
30	16384	17040	+	CDS	218	hypothetical protein	-	-	-	-	-
31	17186	17710	+	CDS	174	hypothetical protein	-	-	-	-	-
32	17673	19691	+	CDS	672	Phage terminase large subunit	pfam05876	44-598	0	Phage terminase large subunit, GpA	Terminase
33	19703	20005	+	CDS	100	Phage protein	cl03738	30-97	3.42787e-11	GpW, a 68 residue phage protein	Other phage-related
34	20005	21654	+	CDS	549	Phage portal protein	pfam05136	43-423	1.44607e-105	Phage portal protein	Other phage-related
35	21651	22481	+	CDS	276	hypothetical protein	cd07022	59-272	7.26267e-86	S49 family peptidase similar to Escherichia virus Lambda capsid assembly protease C	Capsid
36	22508	23107	+	CDS	199	hypothetical protein	-	-	-	-	-
37	23104	23493	+	CDS	129	Phage head decoration protein D	pfam02924	28-115	5.36149e-22	Phage head decoration protein D	Head
38	23528	24637	+	CDS	369	Phage major capsid protein E	pfam03864	30-355	8.64137e-62	Phage major capsid protein E	Capsid
39	24641	24922	+	CDS	93	hypothetical protein	-	-	-	-	-
40	24924	25325	+	CDS	133	hypothetical protein	cl37463	35-114	0.0059537	Acido-empty-quinoprotein group A	-
41	25282	25785	+	CDS	167	hypothetical protein	-	-	-	-	-
42	25795	25998	+	CDS	67	hypothetical protein	pfam10948	3-48	4.70796e-13	Unknown	Other phage-related
43	25999	27474	+	CDS	491	Phage tail sheath protein	cl26913	1-489	7.54344e-103	Prophage tail sheath protein gpL	Tail
44	27486	27869	+	CDS	127	Phage tail tube protein	pfam10618	8-123	1.33427e-30	Phage tail tube protein	Tail
45	27866	28516	+	CDS	216	Phage tail assembly chaperone	pfam10109	28-108	4.29486e-06	Phage tail assembly chaperone	Tail
							pfam10109	128-206	3.27037e-11	Phage tail assembly chaperone	Tail
46	28649	30586	+	CDS	645	Phage tail lysozyme	cl40256	456-574	5.91172e-08	Phage tail lysozyme	Tail
47	30591	31889	+	CDS	432	N-terminus of phage DNA circularisation protein	pfam07157	11-98	1.26813e-38	N-terminus of phage DNA circularisation protein	Other phage-related
48	31889	33037	+	CDS	382	Phage Tail protein	cl15796	15-365	3.10847e-57	Phage late control gene D protein, GPD	Tail
49	33082	33567	+	CDS	161	Phage baseplate assembly protein	pfam06890	10-103	1.27943e-28	Phage Mu Gp45 protein	Other phage-related
50	33569	34069	+	CDS	166	Phage Gene 25-like lysozyme	cl01403	28-158	1.62849e-33	Phage Gene 25-like lysozyme	Baseplate
51	34073	35188	+	CDS	371	Phage baseplate J-like protein	pfam04865	67-335	1.31363e-60	Phage Baseplate J-like protein	Baseplate
52	35192	35740	+	CDS	182	Phage tail protein	cl01542	14-181	1.19118e-21	Phage tail protein	Tail
53	35744	36805	+	CDS	353	hypothetical protein	-	-	-	-	-
54	36805	37233	+	CDS	142	hypothetical protein	-	-	-	-	-
55	37773	40277	+	CDS	834	Glycosyl hydrolase-like protein	cl14647	596-823	4.51821e-30	Glycosyl hydrolase family	-
							cl22861	367-529	0.00716065	Laminin G domain	-
56	40281	41114	+	CDS	277	hypothetical protein	-	-	-	-	-
57	41139	41708	+	CDS	189	hypothetical protein	cl36570	51-108	0.00085442	Major vault protein	-
58	41705	42193	+	CDS	162	hypothetical protein	-	-	-	-	-
59	42254	42427	+	CDS	57	hypothetical protein	-	-	-	-	-
60	42420	42785	+	CDS	121	hypothetical protein	-	-	-	-	-
61	42839	43429	+	CDS	196	hypothetical protein	-	-	-	-	-
62	43429	43821	+	CDS	130	hypothetical protein	-	-	-	-	-
63	43818	44603	+	CDS	261	hypothetical protein	-	-	-	-	-
64	44721	44879	+	CDS	52	hypothetical protein	-	-	-	-	-
65	45342	45989	-	CDS	215	hypothetical protein	-	-	-	-	-
a A product that was not found in the CDD search was annotated as a hypothetical protein. b e-value of the gene product was obtained from the CDD or Pfam search. c The possible cellular role of the gene product is shown together with the name of the most closely related domain.

## Sheet: Ab3
phiAP1-like prophage of Acetobacter pasteurianus Ab3
Gene No.	Position (nt)		Gene Direction	Feature	AA length	Annotation for Producta	Conserved Protein Domainb			Possible function and/or rolec	Putative phage-related protein
							Accession No.	Interval (aa)	e-value
1	176	1375	+	CDS	399	Integrase	cl31603	2-392	3.60119e-84	Integrase	Integrase
2	1465	2715	-	CDS	416	Transposase	COG5659	13-395	6.95924e-119	Transposase	Other phage-related
3	2847	3089	-	CDS	80	hypothetical protein	-	-	-	-	-
4	3082	3240	-	CDS	52	hypothetical protein	-	-	-	-	-
5	3427	3810	-	CDS	127	hypothetical protein	-	-	-	-	-
6	3807	3992	-	CDS	61	hypothetical protein	-	-	-	-	-
7	4159	4608	-	CDS	149	hypothetical protein	-	-	-	-	-
8	4605	4934	-	CDS	109	hypothetical protein	-	-	-	-	-
9	4931	5134	-	CDS	67	MerR family transcriptional regulator	cl02600	4-65	1.19852e-11	MerR family transcriptional regulator	-
10	5131	5421	-	CDS	96	XRE family transcriptional regulator	smart00530	35-90	9.11525e-13	Helix-turn-helix XRE-family like protein	Regulator
11	5515	5898	-	CDS	127	hypothetical protein	-	-	-	-	-
12	5895	6128	-	CDS	77	hypothetical protein	-	-	-	-	-
13	6125	6382	-	CDS	85	hypothetical protein	-	-	-	-	-
14	6379	6720	-	CDS	113	hypothetical protein	-	-	-	-	-
15	6812	6994	+	CDS	60	hypothetical protein	-	-	-	-	-
16	7038	7355	-	CDS	105	hypothetical protein	-	-	-	-	-
17	7441	7902	-	CDS	153	XRE family transcriptional regulator	cd00093	57-111	2.65678e-11	Helix-turn-helix XRE-family like protein	Regulator
18	7886	8089	+	CDS	67	XRE family transcriptional regulator	cd00093	3-57	5.7287e-14	Helix-turn-helix XRE-family like protein	Regulator
19	8522	8866	-	CDS	114	hypothetical protein	-	-	-	-	-
20	9021	9416	-	CDS	131	hypothetical protein	cl16330	21-101	4.03608e-09	Unknown	-
21	9733	9960	+	CDS	75	hypothetical protein	-	-	-	-	-
22	9957	10442	+	CDS	161	hypothetical protein	-	-	-	-	-
23	10529	10867	+	CDS	112	hypothetical protein	-	-	-	-	-
24	10864	11364	+	CDS	166	hypothetical protein	-	-	-	-	-
25	11464	12633	+	CDS	389	hypothetical protein	-	-	-	-	-
26	12630	12851	+	CDS	73	hypothetical protein	-	-	-	-	-
27	12848	13585	+	CDS	245	hypothetical protein	-	-	-	-	-
28	13704	14111	+	CDS	135	hypothetical protein	-	-	-	-	-
29	14177	14344	+	CDS	55	hypothetical protein	-	-	-	-	-
30	14496	15371	+	CDS	291	Integrase	cl00213	33-280	6.23094e-45	Tyrosine based site-specific recombinases (integrases)	Integrase
31	15397	16008	+	CDS	203	hypothetical protein	cl12899	8-202	6.22038e-84	Unknown	-
32	16151	16372	+	CDS	73	hypothetical protein	cl35114	15-45	0.00368897	glycogen synthase, GlgA	-
33	16645	17394	+	CDS	249	hypothetical protein	-	-	-	-	-
34	17522	18046	+	CDS	174	hypothetical protein	-	-	-	-	-
35	18009	20027	+	CDS	672	Phage terminase large subunit	pfam05876	44-598	0	Phage terminase large subunit, GpA	Terminase
36	20039	20341	+	CDS	100	Phage protein	cl03738	30-97	3.42787e-11	GpW, a 68 residue phage protein	Other phage-related
37	20341	21990	+	CDS	549	Phage portal protein	pfam05136	43-423	5.59358e-106	Phage portal protein	Other phage-related
38	21987	22817	+	CDS	276	Phage capsid assembly protease C-like protein	cd07022	59-272	1.17391e-85	S49 family peptidase similar to Escherichia virus Lambda capsid assembly protease C	Capsid
39	22844	23443	+	CDS	199	hypothetical protein	-	-	-	-	-
40	23440	23829	+	CDS	129	Phage head decoration protein D	pfam02924	28-115	6.43454e-17	Phage head decoration protein D	Head
41	23864	24973	+	CDS	369	Phage major capsid protein E	pfam03864	30-355	5.22216e-61	Phage major capsid protein E	Capsid
42	24977	25258	+	CDS	93	hypothetical protein	-	-	-	-	-
43	25260	25661	+	CDS	133	hypothetical protein	cl37463	45-114	0.00792662	Acido-empty-quinoprotein group A	-
44	25597	26121	+	CDS	174	hypothetical protein	-	-	-	-	-
45	26131	26334	+	CDS	67	hypothetical protein	pfam10948	3-48	3.31468e-12	Unknown	Other phage-related
46	26335	27810	+	CDS	491	Prophage tail sheath protein	cl26913	1-489	8.57916e-104	Prophage tail sheath protein gpL	Tail
47	27822	28232	+	CDS	136	Phage tail tube protein	cl11231	8-132	3.86932e-26	Phage tail tube protein	Tail
48	28229	28879	+	CDS	216	Phage tail assembly chaperone	pfam10109	128-206	1.41065e-11	Phage tail assembly chaperone	Tail
							pfam10109	28-108	4.7972e-06	Phage tail assembly chaperone
49	29012	30952	+	CDS	646	Phage tail lysozyme	pfam18013	443-577	7.69611e-24	Phage tail lysozyme	Tail
							cl29167	77-309	0.00742193	Phage-related minor tail protein
50	30957	32255	+	CDS	432	N-terminus of phage DNA circularisation protein	pfam07157	11-98	2.73747e-39	N-terminus of phage DNA circularisation protein	Other phage-related
51	32255	33403	+	CDS	382	Phage tail protein	cl15796	15-365	2.24142e-54	Phage late control gene D protein, GPD	Tail
52	33935	34435	+	CDS	166	Phage Gene 25-like lysozyme	cl01403	28-158	1.94632e-32	Phage Gene 25-like lysozyme	Baseplate
53	34439	35554	+	CDS	371	Phage baseplate J-like protein	pfam04865	67-335	5.32356e-61	Phage Baseplate J-like protein	Baseplate
54	35558	36106	+	CDS	182	Phage tail protein	cl01542	14-181	1.54046e-22	Phage tail protein	Tail
55	36110	37183	+	CDS	357	hypothetical protein	-	-	-	-	-
56	37183	37611	+	CDS	142	hypothetical protein	-	-	-	-	-
57	37608	38135	+	CDS	175	hypothetical protein	-	-	-	-	-
58	38148	38774	+	CDS	208	hypothetical protein	-	-	-	-	-
59	38920	40917	+	CDS	665	hypothetical protein	-	-	-	-	-
60	40958	41527	+	CDS	189	hypothetical protein	cl36570	51-108	0.00161597	Major vault protein	-
61	41524	42012	+	CDS	162	hypothetical protein	-	-	-	-	-
62	42076	42246	+	CDS	56	hypothetical protein	-	-	-	-	-
63	42239	42604	+	CDS	121	hypothetical protein	-	-	-	-	-
64	42658	43248	+	CDS	196	hypothetical protein	-	-	-	-	-
65	43248	43640	+	CDS	130	hypothetical protein	-	-	-	-	-
66	43637	44422	+	CDS	261	hypothetical protein	-	-	-	-	-
67	45135	45710	-	CDS	191	hypothetical protein	-	-	-	-	-
a A product that was not found in the CDD search was annotated as a hypothetical protein. b e-value of the gene product was obtained from the CDD or Pfam search. c The possible cellular role of the gene product is shown together with the name of the most closely related domain.

## Sheet: LMG 1262
phiAP1-like prophage of Acetobacter pasteurianus LMG 1262
Gene No.	Position (nt)		Gene Direction	Feature	AA length	Annotation for Producta	Conserved Protein Domainb			Possible function and/or rolec	Putative phage-related protein
							Accession No.	Interval (aa)	e-value
1	176	1414	+	CDS	412	Integrase	cl31603	2-390	1.21492e-82	Integrase	Integrase
2	1664	2110	-	CDS	148	Phage protein	cl13237	6-55	8.96643e-09	Phage protein	Other phage-related
3	2107	2475	-	CDS	122	hypothetical protein	-	-	-	-	-
4	2472	2765	-	CDS	97	hypothetical protein	-	-	-	-	-
5	2762	3130	-	CDS	122	hypothetical protein	-	-	-	-	-
6	3123	3308	-	CDS	61	hypothetical protein	-	-	-	-	-
7	3365	3544	-	CDS	59	Phage restriction alleviation protein	cl08047	7-55	1.61379e-06	Phage restriction alleviation protein	Other phage-related
8	3541	3825	-	CDS	94	hypothetical protein	-	-	-	-	-
9	3822	4025	-	CDS	67	MerR family transcriptional regulator	cl02600	4-65	1.19852e-11	MerR family transcriptional regulator	-
10	4022	4312	-	CDS	96	XRE family transcriptional regulator	smart00530	35-90	1.57231e-12	Helix-turn-helix XRE-family like protein	Regulator
11	4407	4790	-	CDS	127	hypothetical protein	-	-	-	-	-
12	4787	5020	-	CDS	77	hypothetical protein	-	-	-	-	-
13	5017	5274	-	CDS	85	hypothetical protein	-	-	-	-	-
14	5271	5612	-	CDS	113	hypothetical protein	-	-	-	-	-
15	5706	6212	+	CDS	168	hypothetical protein	-	-	-	-	-
16	6097	6753	-	CDS	218	hypothetical protein	-	-	-	-	-
17	6841	7224	-	CDS	127	XRE family transcriptional regulator	cd00093	20-77	6.15958e-12	Helix-turn-helix XRE-family like protein	Regulator
18	7221	7418	-	CDS	65	hypothetical protein	-	-	-	-	-
19	7581	7880	-	CDS	99	hypothetical protein	-	-	-	-	-
20	7974	8372	-	CDS	132	hypothetical protein	cl16330	43-101	1.84076e-07	Unknown	-
21	8716	8916	+	CDS	66	hypothetical protein	-	-	-	-	-
22	8913	9413	+	CDS	166	hypothetical protein	-	-	-	-	-
23	9531	10703	+	CDS	390	hypothetical protein	-	-	-	-	-
24	10700	11263	+	CDS	187	hypothetical protein	-	-	-	-	-
25	11493	11714	+	CDS	73	hypothetical protein	-	-	-	-	-
26	11711	12448	+	CDS	245	hypothetical protein	-	-	-	-	-
27	12566	12973	+	CDS	135	hypothetical protein	-	-	-	-	-
28	13122	13997	+	CDS	291	Integrase	cl00213	33-280	6.23094e-45	Tyrosine based site-specific recombinases (integrases)	Integrase
29	14002	14634	+	CDS	210	hypothetical protein	cl12899	15-209	4.8843e-85	Unknown	-
30	14777	14998	+	CDS	73	hypothetical protein	-	-	-	-	-
31	15268	15930	+	CDS	220	hypothetical protein	-	-	-	-	-
32	16077	16601	+	CDS	174	hypothetical protein	-	-	-	-	-
33	16564	18582	+	CDS	672	Phage terminase large subunit	pfam05876	44-598	0	Phage terminase large subunit, GpA	Terminase
34	18594	18896	+	CDS	100	Phage protein	cl03738	30-97	3.42787e-11	GpW, a 68 residue phage protein	Other phage-related
35	18896	20545	+	CDS	549	Phage portal protein	pfam05136	43-423	1.68194e-105	Phage portal protein	Other phage-related
36	20542	21372	+	CDS	276	Phage capsid assembly protease C-like protein	cd07022	59-271	4.79732e-85	S49 family peptidase similar to Escherichia virus Lambda capsid assembly protease C	Capsid
37	21399	21998	+	CDS	199	hypothetical protein	-	-	-	-	-
38	21995	22384	+	CDS	129	Phage head decoration protein D	pfam02924	28-115	1.06236e-21	Phage head decoration protein D	Head
39	22419	23528	+	CDS	369	Phage major capsid protein E	pfam03864	30-355	6.31947e-60	Phage major capsid protein E	Capsid
40	23532	23813	+	CDS	93	hypothetical protein	-	-	-	-	-
41	23815	24216	+	CDS	133	hypothetical protein	-	-	-	-	-
42	24173	24676	+	CDS	167	hypothetical protein	-	-	-	-	-
43	24686	24889	+	CDS	67	hypothetical protein	pfam10948	3-48	4.70796e-13	Unknown	Other phage-related
44	24890	26365	+	CDS	491	Phage tail sheath protein	cl26913	4-489	4.86322e-96	Prophage tail sheath protein gpL	Tail
45	26377	26760	+	CDS	127	Phage tail tube protein	pfam10618	8-123	2.48614e-31	Phage tail tube protein	Tail
46	26757	27407	+	CDS	216	Phage tail assembly chaperone	pfam10109	128-206	1.82362e-10	Phage tail assembly chaperone	Tail
							pfam10109	28-108	5.09547e-06	Phage tail assembly chaperone
47	27540	29477	+	CDS	645	Phage tail lysozyme	pfam18013	442-576	4.16605e-24	Phage tail lysozyme	Tail
							cl29167	44-308	0.00575059	Phage-related minor tail protein
48	29482	30780	+	CDS	432	N-terminus of phage DNA circularisation protein	pfam07157	11-98	1.65305e-39	N-terminus of phage DNA circularisation protein	Other phage-related
49	30780	31928	+	CDS	382	Phage tail protein	cl15796	15-365	1.0724e-53	Phage late control gene D protein, GPD	Tail
50	32237	32458	+	CDS	73	hypothetical protein	-	-	-	-	-
51	32460	32960	+	CDS	166	Phage Gene 25-like lysozyme	cl01403	28-158	1.16076e-30	Phage Gene 25-like lysozyme	Baseplate
52	32964	34079	+	CDS	371	Phage baseplate J-like protein	pfam04865	67-335	3.55909e-59	Phage Baseplate J-like protein	Baseplate
53	34083	34631	+	CDS	182	Phage tail protein	cl01542	13-181	2.60416e-22	Phage tail protein	Tail
54	34635	35708	+	CDS	357	hypothetical protein	-	-	-	-	-
55	35708	36136	+	CDS	142	hypothetical protein	-	-	-	-	-
56	36770	37492	+	CDS	240	hypothetical protein	-	-	-	-	-
57	37500	38528	+	CDS	342	peptidase	cl16452	193-319	5.34603e-17	Peptidase S74 family	Tail
58	38528	38938	+	CDS	136	hypothetical protein	-	-	-	-	-
59	38931	40319	+	CDS	462	Spore coat protein CotH	cl26696	80-453	1.81774e-16	Spore coat protein CotH	-
60	40369	40938	+	CDS	189	hypothetical protein	cl36570	51-108	0.000118682	Major vault protein	-
61	40935	41423	+	CDS	162	hypothetical protein	-	-	-	-	-
62	41487	41657	+	CDS	56	hypothetical protein	-	-	-	-	-
63	41650	42000	+	CDS	116	hypothetical protein	-	-	-	-	-
64	41997	42377	+	CDS	126	hypothetical protein	-	-	-	-	-
65	42379	42579	+	CDS	66	hypothetical protein	-	-	-	-	-
66	42706	43014	-	CDS	102	antitoxin BrnA-like protein	pfam14384	27-98	2.67085e-16	BrnA antitoxin of type II toxin-antitoxin system	Other phage-related
67	42998	43261	-	CDS	87	toxin BrnT-like protein	cl01108	1-84	6.94086e-25	Ribonuclease toxin, BrnT, of type II toxin-antitoxin system	Other phage-related
68	43829	44476	-	CDS	215	hypothetical protein	-	-	-	-	-
a A product that was not found in the CDD search was annotated as a hypothetical protein. b e-value of the gene product was obtained from the CDD or Pfam search. c The possible cellular role of the gene product is shown together with the name of the most closely related domain.

## Sheet: LMG 1591
phiAP1-like prophage of Acetobacter pasteurianus LMG 1591
Gene No.	Position (nt)		Gene Direction	Feature	AA length	Annotation for Producta	Conserved Protein Domainb			Possible function and/or rolec	Putative phage-related protein
							Accession No.	Interval (aa)	e-value
1	176	1393	+	CDS	405	Integrase	cl31603	2-390	9.34568e-85	Integrase	Integrase
2	1501	2256	+	CDS	251	hypothetical protein	TIGR04255	10-247	8.49529e-23	Unknown	-
3	2249	2581	+	CDS	110	hypothetical protein	-	-	-	-	-
4	2578	3201	+	CDS	207	hypothetical protein	-	-	-	-	-
5	3210	3434	-	CDS	74	hypothetical protein	-	-	-	-	-
6	3797	4156	+	CDS	119	Transposase	pfam01527	10-63	2.82624e-13	Transposase	Other phage-related
7	4153	4500	+	CDS	115	Transposase	pfam05717	8-105	9.81534e-54	IS66 ORF2-like protein	Other phage-related
8	4564	6174	+	CDS	536	Transposase	pfam03050	182-478	1.04964e-121	Transposase IS66 family	Other phage-related
							COG3436	102-258	1.12434e-39	Transposase
							pfam13817	486-522	5.99108e-14	IS66 C-terminal element
							pfam13007	43-119	0.000585428	Transposase C of IS166 homeodomain
9	6228	6503	-	CDS	91	hypothetical protein	-	-	-	-	-
10	6500	6703	-	CDS	67	MerR family transcriptional regulator	cl02600	4-65	1.19852e-11	MerR family transcriptional regulator	-
11	6700	6990	-	CDS	96	XRE family transcriptional regulator	smart00530	35-90	1.17135e-12	Helix-turn-helix XRE-family like protein	Regulator
12	7083	7424	-	CDS	113	hypothetical protein	-	-	-	-	-
13	7424	7654	-	CDS	76	hypothetical protein	-	-	-	-	-
14	7651	7908	-	CDS	85	hypothetical protein	-	-	-	-	-
15	7905	8246	-	CDS	113	hypothetical protein	-	-	-	-	-
16	8340	8846	+	CDS	168	hypothetical protein	-	-	-	-	-
17	8731	9387	-	CDS	218	hypothetical protein	-	-	-	-	-
18	9478	9672	-	CDS	64	hypothetical protein	-	-	-	-	-
19	9903	10124	+	CDS	73	XRE family transcriptional regulator	cl22854	15-61	6.48633e-07	Helix-turn-helix XRE-family like protein	Regulator
20	10199	10702	-	CDS	167	WYL domain protein	pfam13280	83-141	1.40283e-12	WYL domain protein, a negative regulator of the I-D CRISPR-Cas system	Regulator
21	10808	11206	-	CDS	132	hypothetical protein	cl16330	43-101	1.84076e-07	Unknown	-
22	11747	12247	+	CDS	166	hypothetical protein	-	-	-	-	-
23	12368	13537	+	CDS	389	hypothetical protein	-	-	-	-	-
24	13534	14097	+	CDS	187	hypothetical protein	-	-	-	-	-
25	14327	14548	+	CDS	73	hypothetical protein	-	-	-	-	-
26	14545	15267	+	CDS	240	hypothetical protein	-	-	-	-	-
27	15403	15810	+	CDS	135	hypothetical protein	-	-	-	-	-
28	15959	16834	+	CDS	291	Integrase	cl00213	33-280	2.89074e-45	Tyrosine based site-specific recombinases (integrases)	Integrase
29	16839	17471	+	CDS	210	hypothetical protein	cl12899	15-209	2.76515e-85	Unknown	-
30	17614	17841	+	CDS	75	hypothetical protein	-	-	-	-	-
31	17850	18506	+	CDS	218	hypothetical protein	-	-	-	-	-
32	18653	19177	+	CDS	174	hypothetical protein	-	-	-	-	-
33	19140	21158	+	CDS	672	Phage terminase large subunit	pfam05876	44-598	0	Phage terminase large subunit, GpA	Terminase
34	21170	21472	+	CDS	100	Phage proteon	cl03738	30-97	3.42787e-11	GpW, a 68 residue phage protein	Other phage-related
35	21472	23121	+	CDS	549	Phage portal protein	pfam05136	43-423	1.29813e-105	Phage portal protein	Other phage-related
36	23118	23948	+	CDS	276	Phage capsid assembly protease C-like protein	cd07022	59-271	4.79732e-85	S49 family peptidase similar to Escherichia virus Lambda capsid assembly protease C	Capsid
37	23975	24574	+	CDS	199	hypothetical protein	-	-	-	-	-
38	24571	24960	+	CDS	129	Phage head decoration protein D	pfam02924	28-115	5.62831e-16	Phage head decoration protein D	Head
39	24995	26104	+	CDS	369	Phage major capsid protein E	pfam03864	30-355	1.45914e-60	Phage major capsid protein E	Capsid
40	26108	26389	+	CDS	93	hypothetical protein	-	-	-	-	-
41	26391	26792	+	CDS	133	hypothetical protein	cl37463	16-114	0.00189237	Acido-empty-quinoprotein group A	-
42	26842	27252	+	CDS	136	hypothetical protein	-	-	-	-	-
43	27262	27465	+	CDS	67	hypothetical protein	pfam10948	3-48	9.70816e-13	Unknown	Other phage-related
44	27466	28941	+	CDS	491	Phage tail sheath protein	cl26913	4-489	3.87044e-94	Prophage tail sheath protein gpL	Tail
45	28953	29336	+	CDS	127	Phage tail tube protein	pfam10618	8-123	2.48614e-31	Phage tail tube protein	Tail
46	29333	29983	+	CDS	216	Phage tail assembly chaperone	pfam10109	128-206	1.44027e-11	Phage tail assembly chaperone	Tail
							pfam10109	28-108	4.7972e-06	Phage tail assembly chaperone
47	30116	32053	+	CDS	645	Phage tail lysozyme	pfam18013	442-576	3.70776e-24	Phage tail lysozyme	Tail
							cl29167	44-308	0.00221894	Phage-related minor tail protein
48	32058	33356	+	CDS	432	N-terminus of phage DNA circularisation protein	pfam07157	11-98	3.91386e-40	N-terminus of phage DNA circularisation protein	Other phage-related
49	33356	34504	+	CDS	382	Phage tail protein	cl15796	15-365	1.56633e-51	Phage late control gene D protein, GPD	Tail
50	34813	35034	+	CDS	73	hypothetical protein	-	-	-	-	-
51	35009	35536	+	CDS	175	Phage Gene 25-like lysozyme	cl01403	37-167	1.19989e-31	Phage Gene 25-like lysozyme	Baseplate
52	35540	36655	+	CDS	371	Phage baseplate J-like protein	pfam04865	67-335	1.09164e-59	Phage Baseplate J-like protein	Baseplate
53	36659	37207	+	CDS	182	Phage tail protein	cl01542	14-181	5.73804e-21	Phage tail protein	Tail
54	37211	38284	+	CDS	357	hypothetical protein	-	-	-	-	-
55	38284	38712	+	CDS	142	hypothetical protein	-	-	-	-	-
56	38709	39449	+	CDS	246	hypothetical protein	-	-	-	-	-
57	39522	42203	+	CDS	893	hypothetical protein	cd00229	307-488	0.00143122	Hydrolase	-
58	42241	42747	+	CDS	168	hypothetical protein	-	-	-	-	-
59	42744	43232	+	CDS	162	hypothetical protein	-	-	-	-	-
60	43296	43466	+	CDS	56	hypothetical protein	-	-	-	-	-
61	43459	43824	+	CDS	121	hypothetical protein	-	-	-	-	-
62	43878	44468	+	CDS	196	hypothetical protein	-	-	-	-	-
63	44468	44866	+	CDS	132	hypothetical protein	-	-	-	-	-
64	44853	45638	+	CDS	261	hypothetical protein	-	-	-	-	-
65	45735	45917	+	CDS	60	hypothetical protein	-	-	-	-	-
66	45921	46202	-	CDS	93	hypothetical protein	-	-	-	-	-
67	47084	47731	-	CDS	215	hypothetical protein	-	-	-	-	-
a A product that was not found in the CDD search was annotated as a hypothetical protein. b e-value of the gene product was obtained from the CDD or Pfam search. c The possible cellular role of the gene product is shown together with the name of the most closely related domain.

## Sheet: phiAO1
phiAO1 of Acetobacter orleanensis NBRC 3170
Gene No.	Position (nt)		Gene Direction	Feature	AA length	Annotation for Producta	Conserved Protein Domainb			Possible function and/or rolec	Putative phage-related protein
							Accession No.	Interval (aa)	e-value
1	46	1416	-	CDS	456	Sorbosone dehydrogenase	COG2133	38-448	6.89e-99	Glucose/arabinose dehydrogenase	-
2	1625	2092	+	CDS	155	hypothetical protein	-	-	-	-	-
3	2099	2362	+	CDS	87	hypothetical protein	-	-	-	-	-
4	2328	3752	+	CDS	474	Phage Terminase protein	cl29365	4-283	6.1e-49	Phage Terminase-like family protein	Terminase
							cl02216	262-460	9.95e-34	Phage terminase large subunit
5	3792	4796	-	CDS	334	sulfurtransferase	COG1054	1-304	1.36e-156	Predicted sulfurtransferase	-
6	4956	5543	-	CDS	195	Peroxiredoxin	cd03017	37-180	7.7e-48	Peroxiredoxin family, Bacterioferritin comigratory protein subfamily	-
7	5675	5941	+	CDS	88	hypothetical protein	-	-	-	-	-
8	6007	6495	-	CDS	162	Copper/zinc superoxide dismutase	cl00891	6-159	5.94e-42	Copper/zinc superoxide dismutase	-
9	6810	7016	-	CDS	68	hypothetical protein	-	-	-	-	-
10	6918	8291	+	CDS	457	hypothetical protein	pfam06381	63-415	5.45e-103	Unknown	-
11	8393	9610	+	CDS	405	hypothetical protein	pfam09979	39-202	1.67e-53	Unknown	Other phage-related
						hypothetical protein	cl25767	216-321	1.25e-05	Unknown
12	9614	10117	+	CDS	167	hypothetical protein	-	-	-	-	-
13	10114	11151	+	CDS	345	hypothetical protein	cl21556	131-262	7.6e-08	Unknown	-
14	11243	11563	+	CDS	106	hypothetical protein	-	-	-	-	-
15	11633	12136	+	CDS	167	hypothetical protein	pfam13262	13-148	3.46e-13	Unknown	-
16	12252	12746	+	CDS	164	hypothetical protein	-	-	-	-	-
17	12743	13132	+	CDS	129	hypothetical protein	-	-	-	-	-
18	13081	13722	+	CDS	213	hypothetical protein	-	-	-	-	-
19	13719	14882	+	CDS	387	hypothetical protein	cl20432	5-383	1.39e-60	Unknown	Other phage-related
20	14909	15346	+	CDS	145	hypothetical protein	-	-	-	-	-
21	15492	15959	+	CDS	155	hypothetical protein	-	-	-	-	-
22	16163	17743	+	CDS	526	hypothetical protein	-	-	-	-	-
23	17788	18564	+	CDS	258	hypothetical protein	-	-	-	-	-
24	18776	19144	+	CDS	122	hypothetical protein	-	-	-	-	-
25	19231	19722	-	CDS	163	hypothetical protein	-	-	-	-	-
26	20229	20699	+	CDS	156	hypothetical protein	cl21583	23-156	1.38e-05	Unknown	Other phage-related
27	21157	21540	+	CDS	127	hypothetical protein	-	-	-	-	-
28	21630	22526	+	CDS	298	hypothetical protein	-	-	-	-	-
29	22523	23221	+	CDS	232	hypothetical protein	cl39697	71-155	3.86e-06	Phage protein Gp138 N-terminal domain	Baseplate
							cl17812	176-228	4.52e-08	Type VI secretion system, phage-baseplate injector
30	23390	25513	-	CDS	707	Catalase	cl36010	9-707	0	Hydroperoxidase II	-
31	25823	26194	+	CDS	123	hypothetical protein	-	-	-	-	-
32	26229	27410	+	CDS	393	Phage baseplate J-like protein	cl01294	70-347	1.56e-10	Baseplate J-like protein	Baseplate
33	27410	27985	+	CDS	191	hypothetical protein	pfam11041	4-185	7.55e-67	Unknown	Other phage-related
34	27982	29025	+	CDS	347	hypothetical protein	-	-	-	-	-
35	29025	29453	+	CDS	142	hypothetical protein	-	-	-	-	-
36	29450	29977	+	CDS	175	hypothetical protein	-	-	-	-	-
37	30031	30555	+	CDS	174	hypothetical protein	-	-	-	-	-
38	30552	33014	+	CDS	820	hypothetical protein	-	-	-	-	-
39	33075	33551	+	CDS	158	hypothetical protein	-	-	-	-	-
40	33528	33935	-	CDS	135	DNA mismatch repair protein MutT	cl00447	4-127	6.14e-51	Nudix hydrolase superfamily	-
a A product that was not found in the CDD search was annotated as a hypothetical protein. b e-value of the gene product was obtained from the CDD or Pfam search. c The possible cellular role of the gene product is shown together with the name of the most closely related domain.

## Sheet: phiAX1
phiAX1 of Acetobacter sp. ATCC 21760
Gene No.	Position (nt)		Gene Direction	Feature	AA length	Annotation for Producta	Conserved Protein Domainb			Possible function and/or rolec	Putative phage-related protein
							Accession No.	Interval (aa)	e-value
1	550	2349	+	CDS	599	Xaa-Pro aminopeptidase	pfam16189	147-305	2.57e-50	Creatinase/Prolidase N-terminal domain	-
							cd01085	308-523	2.04e-114	X-Prolyl Aminopeptidase	-
							pfam16188	532-590	1.38e-24	C-terminal region of peptidase_M24	-
2	4002	4463	+	CDS	153	Hypothetical protein	-	-	-	-	-
3	4690	5088	+	CDS	132	VOC family protein	cd08352	9-131	1.2e-76	Vicinal oxygen chelate family protein	-
4	5456	5989	-	CDS	177	Integrase	cl00213	1-158	6.03e-14	Tyrosine based site-specific recombinases (integrases)	Integrase
5	6379	6753	-	CDS	124	hypothetical protein	-	-	-	-	-
6	6746	6937	-	CDS	63	hypothetical protein	-	-	-	-	-
7	6934	7098	-	CDS	54	hypothetical protein	-	-	-	-	-
8	7095	7277	-	CDS	60	hypothetical protein	-	-	-	-	-
9	7399	8001	-	CDS	200	hypothetical protein	-	-	-	-	-
10	7998	8339	-	CDS	113	hypothetical protein	-	-	-	-	-
11	8424	8597	-	CDS	57	hypothetical protein	-	-	-	-	-
12	8594	8989	-	CDS	131	hypothetical protein	cl13172	2-121	2.8e-38	Zinc-finger-containing domain	-
13	8986	9630	-	CDS	214	hypothetical protein	-	-	-	-	-
14	9623	10321	-	CDS	232	Phage integarse	cl09232	15-157	1.92e-12	YqaJ-like viral recombinase domain	Integrase
								114-220	0.00809344
15	10318	10605	-	CDS	95	hypothetical protein	-	-	-	-	-
16	10635	10823	-	CDS	62	hypothetical protein	-	-	-	-	-
17	10823	11023	-	CDS	66	hypothetical protein	-	-	-	-	-
18	11023	11784	-	CDS	253	Phage antirepressor	cl34647	1-107	2.13e-34	Prophage antirepressor	Regulator
							pfam03374	139-240	1.61e-15	Phage antirepressor protein KilAC domain
19	11927	12649	-	CDS	240	hypothetical protein	-	-	-	-	-
20	12572	12760	+	CDS	62	hypothetical protein	-	-	-	-	-
21	12818	13531	-	CDS	237	hypothetical protein	COG2932	44-212	1.61e-15	Phage repressor protein C	Regulator
							cd06529	127-201	6.2e-09	Peptidase S24 LexA-like protein
22	13628	13900	+	CDS	90	hypothetical protein	-	-	-	-	-
23	13893	14099	+	CDS	68	hypothetical protein	-	-	-	-	-
24	14096	14269	+	CDS	57	hypothetical protein	-	-	-	-	-
25	14271	14675	+	CDS	134	hypothetical protein	-	-	-	-	-
26	14675	15082	+	CDS	135	hypothetical protein	-	-	-	-	-
27	15085	15264	-	CDS	59	hypothetical protein	-	-	-	-	-
28	15316	15681	+	CDS	121	hypothetical protein	-	-	-	-	-
29	15636	15809	+	CDS	57	hypothetical protein	-	-	-	-	-
30	15806	16024	+	CDS	72	XRE family transcriptional regulator	cl22854	13-54	0.000498796	Helix-turn-helix XRE-family like protein	Regulator
31	16021	16290	+	CDS	89	hypothetical protein	pfam10073	18-87	5.92e-24	Unknown	-
32	16292	16732	+	CDS	146	hypothetical protein	-	-	-	-	-
33	16729	17580	+	CDS	283	hypothetical protein	cl01531	11-129	2.34e-24	Unknown	-
34	17583	18182	+	CDS	199	hypothetical protein	-	-	-	-	-
35	18244	18798	+	CDS	184	hypothetical protein	-	-	-	-	-
36	18872	19069	-	CDS	65	hypothetical protein	-	-	-	-	-
37	19228	19554	+	CDS	108	hypothetical protein	-	-	-	-	-
38	19547	20893	+	CDS	448	hypothetical protein	-	-	-	-	-
39	20955	23153	+	CDS	732	Phage portal protein	cl24922	30-586	1.56e-34	Phage P22-like portal protein	Other phage-related
40	23150	23962	+	CDS	270	hypothetical protein	-	-	-	-	-
41	24103	25392	+	CDS	429	Phage coat protein	cl22542	10-424	8.09e-83	Phage P22 coat protein - gene protein 5	Capsid
42	25392	25583	+	CDS	63	hypothetical protein	-	-	-	-	-
43	25567	26394	+	CDS	275	hypothetical protein	-	-	-	-	-
44	26418	27383	+	CDS	321	hypothetical protein	-	-	-	-	-
45	27492	29312	+	CDS	606	Cycloisomaltooligosaccharide glucanotransferase	cl38930	1-593	8.81e-85	Alpha amylase catalytic domain family	-
46	29299	30738	+	CDS	479	Phage stabilisation protein	cl12686	158-325	3.21e-08	Phage stabilisation protein	Capsid
47	30735	31205	+	CDS	156	hypothetical protein	-	-	-	-	-
48	31169	31486	+	CDS	105	hypothetical protein	-	-	-	-	-
49	31564	31845	+	CDS	93	hypothetical protein	-	-	-	-	-
50	31842	32648	+	CDS	268	hypothetical protein	-	-	-	-	-
51	32648	34150	+	CDS	500	hypothetical protein	-	-	-	-	-
52	34137	36533	+	CDS	798	Lysozyme-like protein	cd00254	19-118	5.43e-20	Lysozyme containing lytic transglycosylase-like domain	Other phage-related
53	36790	37311	-	CDS	173	hypothetical protein	-	-	-	-	-
54	37434	37811	-	CDS	125	Arc type transcriptional repressor	cl39054	1-57	1.23e-06	Arc type transcriptional repressor	Regulator
55	37896	38087	+	CDS	63	Arc type transcriptional repressor	cl39054	1-35	0.00324548	Arc type transcriptional repressor	Regulator
56	38099	38422	+	CDS	107	hypothetical protein	-	-	-	-	-
57	38419	39288	+	CDS	289	DNA-binding protein, KilA-N domain	pfam04383	22-105	4.43e-15	Conserved DNA-binding domain (the KilA-N domain)	Regulator
58	39285	39635	+	CDS	116	hypothetical protein	-	-	-	-	-
59	39729	39959	+	CDS	76	hypothetical protein	-	-	-	-	-
60	40047	40361	+	CDS	104	hypothetical protein	-	-	-	-	-
61	40358	42142	+	CDS	594	DNA-binding protein, KilA-N domain	cd00229	407-581	1.23e-10	Conserved DNA-binding domain (the KilA-N domain)	Regulator
62	42139	42915	+	CDS	258	hypothetical protein	-	-	-	-	-
63	42915	43217	+	CDS	100	hypothetical protein	-	-	-	-	-
64	43214	43693	+	CDS	159	hypothetical protein	-	-	-	-	-
65	43690	44025	+	CDS	111	hypothetical protein	-	-	-	-	-
66	44065	44274	+	CDS	69	hypothetical protein	-	-	-	-	-
67	44271	44504	+	CDS	77	hypothetical protein	-	-	-	-	-
68	44501	44704	+	CDS	67	hypothetical protein	-	-	-	-	-
69	45383	45457	-	tRNA	-	tRNA-Val	-	-	-	tRNA-Val	-
70	45749	46105	-	CDS	118	hypothetical protein	-	-	-	-	-
71	46527	47987	+	CDS	486	Xylulokinase	cd07808	1-463	0	D-xylulose kinases	-
72	48054	48653	+	CDS	199	Nucleoside 2-deoxyribosyltransferase	pfam05014	8-121	1.22e-36	Nucleoside 2-deoxyribosyltransferase	-
73	50191	50592	+	CDS	133	GGDEF-containing protein	cd01949	1-125	4.62e-43	Diguanylate-cyclase (DGC) or GGDEF domain	-
a A product that was not found in the CDD search was annotated as a hypothetical protein. b e-value of the gene product was obtained from the CDD or Pfam search. c The possible cellular role of the gene product is shown together with the name of the most closely related domain.

## Sheet: phiKX1
phiKX1 of Komagataeibacter xylinus NBRC 13772
Gene No.	Position (nt)		Gene Direction	Feature	AA length	Annotation for Producta	Conserved Protein Domainb			Possible function and/or rolec	Putative phage-related protein
							Accession No.	Interval (aa)	e-value
1	48	818	-	CDS	256	Integrase	cl00213	90-240	1.93093e-29	Tyrosine based site-specific recombinases (integrases)	Integrase
2	970	1239	-	CDS	89	hypothetical protein	-	-	-	-	-
3	1232	1405	-	CDS	57	hypothetical protein	cl18945	2-47	0.00691809	Aspartate aminotransferase	-
4	1402	1914	-	CDS	170	DNA N-6-adenine-methyltransferase dam	cl05442	12-135	3.76756e-14	DNA N-6-adenine-methyltransferase (Dam)	Other phage-related
5	1911	2336	-	CDS	141	hypothetical protein	cl13237	9-59	6.92159e-05	Unknown	Other phage-related
6	2333	2668	-	CDS	111	hypothetical protein	-	-	-	-	-
7	2661	3002	-	CDS	113	hypothetical protein	cl04523	96-109	0.00188164	Unknown	Other phage-related
8	2999	3397	-	CDS	132	hypothetical protein	-	-	-	-	-
9	3394	3855	-	CDS	153	hypothetical protein	-	-	-	-	-
10	3908	4135	-	CDS	75	hypothetical protein	-	-	-	-	-
11	4132	4716	-	CDS	194	DnaQ-like exonuclease	cd06127	3-186	5.0545e-28	DnaQ-like (or DEDD) exonuclease superfamily	-
12	5012	5878	-	CDS	288	hypothetical protein	cl04285	99-179	2.10549e-05	RecT family (DNA single-strand annealing protein)	Other phage-related
13	5875	6339	-	CDS	154	Phage protein	cl05239	36-147	1.13583e-08	Siphovirus Gp157 protein which increases resistance to the bacteriophage	Other phage-related
14	6339	6527	-	CDS	62	hypothetical protein	-	-	-	-	-
15	6524	6835	-	CDS	103	hypothetical protein	-	-	-	-	-
16	6832	7005	-	CDS	57	hypothetical protein	-	-	-	-	-
17	7002	7283	-	CDS	93	hypothetical protein	-	-	-	-	-
18	7518	8219	-	CDS	233	hypothetical protein	cl14575	19-225	1.02521e-26	Unknown	-
19	8219	8941	-	CDS	240	Phage antirepressor	cl34647	1-107	9.19414e-29	Prophage antirepressor	Regulator
							pfam03374	137-238	2.60814e-26	Phage antirepressor protein KilAC domain
20	9073	9684	-	CDS	203	hypothetical protein	cd06529	114-183	2.612e-08	Peptidase S24 LexA-like protein	Regulator
21	9771	10001	+	CDS	76	XRE family transcriptional regulator	cd00093	15-57	3.79573e-05	Helix-turn-helix XRE-family like protein	Regulator
22	10089	10382	-	CDS	97	hypothetical protein	-	-	-	-	-
23	10510	11220	+	CDS	236	hypothetical protein	-	-	-	-	-
24	11228	11404	-	CDS	58	hypothetical protein	-	-	-	-	-
25	11543	11758	+	CDS	71	hypothetical protein	-	-	-	-	-
26	11803	12021	+	CDS	72	hypothetical protein	cl05919	17-47	0.0023208	DNA double-strand break repair and V(D)J recombination protein XRCC4	-
27	12021	12251	+	CDS	76	hypothetical protein	-	-	-	-	-
28	12355	12627	-	CDS	90	hypothetical protein	-	-	-	-	-
29	12767	13375	+	CDS	202	hypothetical protein	-	-	-	-	-
30	13681	13887	+	CDS	68	hypothetical protein	-	-	-	-	-
31	13890	14159	+	CDS	89	hypothetical protein	pfam10073	18-87	1.87734e-30	Unknown	-
32	14162	14521	+	CDS	119	hypothetical protein	smart00990	43-100	6.85271e-10	PD-(D/E)XK nuclease superfamily	-
33	14518	15324	+	CDS	268	HNH endonuclease	pfam14279	28-84	1.80442e-12	HNH endonuclease	-
34	15297	16178	+	CDS	293	hypothetical protein	cl01531	14-139	4.71068e-21	Unknown	-
35	16175	16879	+	CDS	234	hypothetical protein	-	-	-	-	-
36	17052	17375	+	CDS	107	hypothetical protein	-	-	-	-	-
37	17372	17599	+	CDS	75	hypothetical protein	-	-	-	-	-
38	17494	17706	+	CDS	70	hypothetical protein	-	-	-	-	-
39	17703	17948	+	CDS	81	hypothetical protein	-	-	-	-	-
40	17976	19160	+	CDS	394	Transposase	COG0675	4-390	3.15428e-31	Transposase	Other phage-related
41	19317	19889	+	CDS	190	hypothetical protein	-	-	-	-	-
42	20181	20729	+	CDS	182	Phage terminase small subunit	pfam03592	4-171	1.02962e-25	Phage terminase small subunit	Terminase
43	20860	22023	+	CDS	387	Phage terminase	-	-	-	-	Terminase
44	22039	23556	+	CDS	505	Phage portal protein	cl19531	35-446	1.01414e-09	Phage portal protein, SPP1 Gp6-like	Capsid
45	23602	24222	+	CDS	206	Phage minor structural protein	cl37747	30-160	3.11257e-09	Phage minor structural protein GP20	Other phage-related
46	24305	25693	+	CDS	462	Phage coat protein	cl22542	14-139	9.24777e-05	Phage P22 coat protein - gene protein 5	Capsid
							cl31733	168-298	0.00697535	Flagellin
47	25693	25911	+	CDS	72	hypothetical protein	-	-	-	-	-
48	25881	26291	+	CDS	136	hypothetical protein	-	-	-	-	-
49	26300	26710	+	CDS	136	hypothetical protein	-	-	-	-	-
50	26682	26891	+	CDS	69	hypothetical protein	-	-	-	-	-
51	26893	27087	+	CDS	64	hypothetical protein	-	-	-	-	-
52	27087	27764	+	CDS	225	hypothetical protein	-	-	-	-	-
53	27764	28645	+	CDS	293	hypothetical protein	-	-	-	-	-
54	28666	28869	+	CDS	67	hypothetical protein	-	-	-	-	-
55	28873	30366	+	CDS	497	Phage tail sheath protein	cl33682	34-149	0.000474351	Phage tail sheath protein	Tail
							cl01389	197-465	1.53532e-08	Phage tail sheath protein subtilisin-like domain
56	30673	30816	-	CDS	47	hypothetical protein	-	-	-	-	-
57	30948	31379	+	CDS	143	hypothetical protein	-	-	-	-	-
58	31376	31723	+	CDS	115	hypothetical protein	-	-	-	-	-
59	31738	31917	+	CDS	59	hypothetical protein	-	-	-	-	-
60	31914	32429	+	CDS	171	hypothetical protein	-	-	-	-	-
61	32446	34674	+	CDS	742	hypothetical protein	-	-	-	-	-
62	34745	35338	+	CDS	197	hypothetical protein	-	-	-	-	-
63	35463	35648	+	CDS	61	hypothetical protein	-	-	-	-	-
64	35649	35960	-	CDS	103	hypothetical protein	-	-	-	-	-
65	35962	36204	-	CDS	80	hypothetical protein	-	-	-	-	-
66	36308	36589	-	CDS	93	hypothetical protein	-	-	-	-	-
67	36768	36962	+	CDS	64	Bifunctional SbtC-like/phosphopantothenoylcysteine decarboxylase/phosphopantothenate synthase	cl31650	8-64	9.96293e-07	Bifunctional SbtC-like/phosphopantothenoylcysteine decarboxylase/phosphopantothenate synthase	-
68	36983	37861	+	CDS	292	DNA-binding protein, KilA-N domain	pfam04383	9-109	4.09683e-23	Conserved DNA-binding domain (the KilA-N domain)	Regulator
69	37921	38130	+	CDS	69	hypothetical protein	-	-	-	-	-
70	38166	38459	-	CDS	97	hypothetical protein	-	-	-	-	-
71	38659	38985	+	CDS	108	hypothetical protein	-	-	-	-	-
72	39090	40010	+	CDS	306	hypothetical protein	-	-	-	-	-
73	40019	40228	+	CDS	69	hypothetical protein	-	-	-	-	-
74	40225	41385	+	CDS	386	hypothetical protein	-	-	-	-	-
75	41378	42058	+	CDS	226	Phage-baseplate injector	cl17812	21-223	1.12959e-13	Type VI secretion system, phage-baseplate injector	Baseplate
76	42055	42417	+	CDS	120	hypothetical protein	-	-	-	-	-
77	42487	43611	+	CDS	374	Phage Baseplate J-like protein	cl01294	67-335	3.2757e-23	Phage Baseplate J-like protein	Baseplate
78	43604	44230	+	CDS	208	hypothetical protein	-	-	-	-	-
79	44230	46101	+	CDS	623	hypothetical protein	-	-	-	-	-
80	46111	46392	+	CDS	93	hypothetical protein	-	-	-	-	-
81	46389	46796	+	CDS	135	Phage protein	cl30808	1-129	9.46629e-31	Internal virion protein D	Capsid
82	46864	47313	+	CDS	149	hypothetical protein	cl37628	40-121	0.0052191	HlyD membrane-fusion protein of T1SS	-
83	47310	47801	+	CDS	163	hypothetical protein	-	-	-	-	-
84	47804	48142	+	CDS	112	hypothetical protein	-	-	-	-	-
85	48190	48765	+	CDS	191	hypothetical protein	-	-	-	-	-
86	48762	48905	+	CDS	47	hypothetical protein	-	-	-	-	-
87	49192	49980	+	CDS	262	hypothetical protein	cl10713	37-109	1.34682e-06	Phage regulatory protein Rha	Regulator
							pfam03374	142-244	4.82058e-20	Phage antirepressor protein KilAC domain
88	50040	50456	+	CDS	138	hypothetical protein	-	-	-	-	-
89	50555	51301	+	CDS	248	hypothetical protein	-	-	-	-	-
90	51298	51903	+	CDS	201	hypothetical protein	cl40339	73-135	0.00623856	Choice-of-anchor E domain-containing protein	-
91	52188	52361	-	CDS	57	hypothetical protein	-	-	-	-	-
92	52929	53005	-	tRNA	-	tRNA-Met	-	-	-	tRNA-Met	-
a A product that was not found in the CDD search was annotated as a hypothetical protein. b e-value of the gene product was obtained from the CDD or Pfam search. c The possible cellular role of the gene product is shown together with the name of the most closely related domain.

## Sheet: phiKX2
phiKX2 of Komagataeibacter xylinus NBRC 13773
Gene No.	Position (nt)		Gene Direction	Feature	AA length	Annotation for Producta	Conserved Protein Domainb			Possible function and/or rolec	Putative phage-related protein
							Accession No.	Interval (aa)	e-value
1	423	1145	-	CDS	240	Phage antirepressor	cl34647	1-107	9.19414e-29	Prophage antirepressor	Regulator
							pfam03374	137-238	2.60814e-26	Phage antirepressor protein KilAC domain
2	1277	1888	-	CDS	203	hypothetical protein	cd06529	114-183	2.612e-08	Peptidase S24 LexA-like protein	Regulator
3	1975	2205	+	CDS	76	XRE family transcriptional regulator	cd00093	15-57	3.79573e-05	Helix-turn-helix XRE-family like protein	Regulator
4	2293	2577	-	CDS	94	hypothetical protein	-	-	-	-	-
5	2714	3424	+	CDS	236	hypothetical protein	-	-	-	-	-
6	3432	3608	-	CDS	58	hypothetical protein	-	-	-	-	-
7	3747	3962	+	CDS	71	hypothetical protein	-	-	-	-	-
8	4007	4225	+	CDS	95	hypothetical protein	cl05919	40-70	0.00254276	DNA double-strand break repair and V(D)J recombination protein XRCC4	-
9	4225	4455	+	CDS	76	hypothetical protein	-	-	-	-	-
10	4559	4831	-	CDS	90	hypothetical protein	-	-	-	-	-
11	4971	5579	+	CDS	202	hypothetical protein	-	-	-	-	-
12	5885	6091	+	CDS	68	hypothetical protein	-	-	-	-	-
13	6094	6363	+	CDS	89	hypothetical protein	pfam10073	18-87	1.87734e-30	Unknown	-
14	6366	6725	+	CDS	119	nuclease	smart00990	43-100	6.85271e-10	PD-(D/E)XK nuclease superfamily	-
15	6722	7528	+	CDS	268	HNH endonuclease	pfam14279	28-84	1.80442e-12	HNH endonuclease	-
16	7501	8382	+	CDS	293	hypothetical protein	cl01531	14-139	4.71068e-21	Unknown	-
17	8379	9083	+	CDS	234	hypothetical protein	-	-	-	-	-
18	9280	9579	+	CDS	99	hypothetical protein	-	-	-	-	-
19	9576	9803	+	CDS	75	hypothetical protein	-	-	-	-	-
20	9698	9910	+	CDS	70	hypothetical protein	-	-	-	-	-
21	9907	10152	+	CDS	81	hypothetical protein	-	-	-	-	-
22	10180	11364	+	CDS	394	Transposase	COG0675	4-390	3.15428e-31	Transposase	Other phage-related
23	11521	12093	+	CDS	190	hypothetical protein	-	-	-	-	-
24	12385	12933	+	CDS	182	hypothetical protein	pfam03592	4-171	1.02962e-25	Phage Terminase small subunit	Terminase
25	13064	14227	+	CDS	387	Phage terminase small subunit	-	-	-	-	Terminase
26	14243	15760	+	CDS	505	Phage portal protein	cl19531	35-446	3.3857e-10	Phage portal protein, SPP1 Gp6-like	Capsid
27	15806	16426	+	CDS	206	Phage minor structural protein	cl37747	30-160	8.36511e-11	Phage minor structural protein GP20	Other phage-related
28	16509	17897	+	CDS	462	Phage coat protein	cl22542	14-139	9.24777e-05	Phage P22 coat protein	Capsid
							cl31733	168-298	0.00697535	Flagellin
29	17897	18115	+	CDS	72	hypothetical protein	-	-	-	-	-
30	18085	18495	+	CDS	136	hypothetical protein	-	-	-	-	-
31	18504	18914	+	CDS	136	hypothetical protein	-	-	-	-	-
32	18886	19095	+	CDS	69	hypothetical protein	-	-	-	-	-
33	19097	19291	+	CDS	64	hypothetical protein	-	-	-	-	-
34	19291	19968	+	CDS	225	hypothetical protein	-	-	-	-	-
35	19968	20849	+	CDS	293	hypothetical protein	-	-	-	-	-
36	20870	21073	+	CDS	67	hypothetical protein	-	-	-	-	-
37	21077	22570	+	CDS	497	Phage tail sheath protein	cl33682	34-149	0.000474351	Phage tail sheath protein	Tail
							cl01389	197-465	1.53532e-08	Phage tail sheath protein subtilisin-like domain
38	22877	23020	-	CDS	47	hypothetical protein	-	-	-	-	-
39	23152	23583	+	CDS	143	hypothetical protein	-	-	-	-	-
40	23580	23927	+	CDS	115	hypothetical protein	-	-	-	-	-
41	23942	24121	+	CDS	59	hypothetical protein	-	-	-	-	-
42	24118	24633	+	CDS	171	hypothetical protein	-	-	-	-	-
43	24650	26878	+	CDS	742	hypothetical protein	-	-	-	-	-
44	26949	27542	+	CDS	197	hypothetical protein	-	-	-	-	-
45	27667	27852	+	CDS	61	hypothetical protein	-	-	-	-	-
46	27853	28164	-	CDS	103	hypothetical protein	-	-	-	-	-
47	28166	28408	-	CDS	80	hypothetical protein	-	-	-	-	-
48	28574	29050	-	CDS	158	Arc type transcriptional repressor	cl39054	19-63	7.37301e-10	Arc-like transcriptional repressor	Regulator
49	29291	30160	+	CDS	289	DNA-binding protein, KilA-N domain	pfam04383	10-106	3.52079e-24	Conserved DNA-binding domain (the KilA-N domain)	Regulator
50	30220	30639	+	CDS	139	hypothetical protein	-	-	-	-	-
51	30675	30968	-	CDS	97	hypothetical protein	-	-	-	-	-
52	31132	31344	-	CDS	70	hypothetical protein	-	-	-	-	-
53	31599	32519	+	CDS	306	hypothetical protein	-	-	-	-	-
54	32528	32737	+	CDS	69	hypothetical protein	-	-	-	-	-
55	32734	33894	+	CDS	386	hypothetical protein	-	-	-	-	-
56	33887	34567	+	CDS	226	Phage-baseplate injector	cl17812	21-223	1.12959e-13	Phage-baseplate injector	Baseplate
57	34564	34926	+	CDS	120	hypothetical protein	-	-	-	-	-
58	34996	36120	+	CDS	374	Phage baseplate J-like protein	cl01294	67-335	3.2757e-23	Phage Baseplate J-like protein	Baseplate
59	36113	36739	+	CDS	208	hypothetical protein	-	-	-	-	-
60	36739	38610	+	CDS	623	hypothetical protein	-	-	-	-	-
61	38623	39129	+	CDS	168	hypothetical protein	-	-	-	-	-
62	39152	39568	+	CDS	138	hypothetical protein	-	-	-	-	-
63	39636	40085	+	CDS	149	hypothetical protein	cl30808	2-132	5.72782e-31	Internal virion protein D	Capsid
64	40082	40573	+	CDS	163	hypothetical protein	cl37628	40-121	0.0052191	HlyD membrane-fusion protein	-
65	40576	40914	+	CDS	112	hypothetical protein	-	-	-	-	-
66	40962	41537	+	CDS	191	hypothetical protein	-	-	-	-	-
67	41534	41677	+	CDS	47	hypothetical protein	-	-	-	-	-
68	41674	41853	-	CDS	59	hypothetical protein	-	-	-	-	-
69	41959	42747	+	CDS	262	hypothetical protein	cl10713	37-109	1.17913e-05	Phage regulatory protein Rha	Regulator
							pfam03374	142-244	3.78573e-20	Phage antirepressor protein KilAC domain
70	42807	43235	+	CDS	142	hypothetical protein	-	-	-	-	-
71	43397	44131	+	CDS	244	hypothetical protein	-	-	-	-	-
72	44128	44733	+	CDS	201	hypothetical protein	cl40339	73-135	0.00726331	Choice-of-anchor E domain-containing protein	-
73	45018	45191	-	CDS	57	hypothetical protein	-	-	-	-	-
74	45759	45835	-	tRNA	-	tRNA-Met	-	-	-	tRNA-Met	-
75	46067	46837	-	CDS	256	Integrase	cl00213	90-240	1.93093e-29	Tyrosine based site-specific recombinases (integrases)	Integrase
76	46989	47258	-	CDS	89	hypothetical protein	-	-	-	-	-
77	47251	47424	-	CDS	57	hypothetical protein	cl18945	2-47	0.00691809	Aspartate aminotransferase	-
78	47421	47933	-	CDS	170	DNA N-6-adenine-methyltransferase Dam	cl05442	12-135	3.76756e-14	DNA N-6-adenine-methyltransferase (Dam)	Other phage-related
79	47930	48355	-	CDS	141	hypothetical protein	cl13237	9-59	6.92159e-05	Unknown	Other phage-related
80	48352	48687	-	CDS	111	hypothetical protein	-	-	-	-	-
81	48680	49021	-	CDS	113	hypothetical protein	cl04523	96-109	0.00188164	Unknown	Other phage-related
82	49018	49416	-	CDS	132	hypothetical protein	-	-	-	-	-
83	49413	49940	-	CDS	175	hypothetical protein	-	-	-	-	-
84	49927	50154	-	CDS	75	hypothetical protein	-	-	-	-	-
85	50151	50735	-	CDS	194	3'-5' exonuclease	cd06127	3-186	5.0545e-28	DEDDh 3'-5' exonuclease domain family	-
86	51031	51897	-	CDS	288	hypothetical protein	cl04285	99-179	2.10549e-05	RecT family, DNA single-strand annealing protein	Other phage-related
87	51894	52358	-	CDS	154	Phage protein	cl05239	36-147	1.13583e-08	Siphovirus Gp157 protein	Other phage-related
88	52358	52546	-	CDS	62	hypothetical protein	-	-	-	-	-
89	52543	52854	-	CDS	103	hypothetical protein	-	-	-	-	-
90	52851	53024	-	CDS	57	hypothetical protein	-	-	-	-	-
91	53021	53302	-	CDS	93	hypothetical protein	-	-	-	-	-
a A product that was not found in the CDD search was annotated as a hypothetical protein. b e-value of the gene product was obtained from the CDD or Pfam search. c The possible cellular role of the gene product is shown together with the name of the most closely related domain.

[truncated: 1 more sheets: phiKM1]
